# Supplementary material for: Analytical Validation of a New Immunoenzymatic Method for the Measurement of Feline Parathyroid Hormone in Cats with Chronic Kidney Disease
Source: Animals (Basel). 2021 Oct 29;11(11):3100. doi: 10.3390/ani11113100 (PMC8614346; doi:10.3390/ani11113100)
Supplement: Supplementary file 1 [file animals-11-03100-s001.zip]

Archive with 1 entries (1 files):
- animals-1405886-supplementary.xlsx
