# Supplementary material for: Analytical Validation of a New Immunoenzymatic Method for the Measurement of Feline Parathyroid Hormone in Cats with Chronic Kidney Disease
Source: Animals (Basel). 2021 Oct 29;11(11):3100. doi: 10.3390/ani11113100 (PMC8614346; doi:10.3390/ani11113100)
Supplement: Supplementary file 1 [file animals-11-03100-s001.zip › animals-1405886-supplementary.xlsx]

## Sheet: SAMPLES
ID	SAMPLING	BREED	SEX	AGE	PTH (pg/mL)	CKD IRIS STAGE	sCr (mg/dL)
1	1	DOMESTIC SHORTHAIR	NM	10	11	2	2.2
2	1	DOMESTIC SHORTHAIR	NF	8	10.5	2	2.8
3	1	DOMESTIC SHORTHAIR	NM	10	35.3	2	2.3
4	2	DOMESTIC SHORTHAIR	NF	8	12.8	2	2.4
5	2	DOMESTIC SHORTHAIR	NM	10	33.8	2	2.5
6	2	DOMESTIC SHORTHAIR	NM	10	2.8	2	2.7
7	3	DOMESTIC SHORTHAIR	NM	10	53.5	2	2.3
8	4	DOMESTIC SHORTHAIR	NM	10	23.9	2	1.9
9	1	DOMESTIC SHORTHAIR	F	1	11	1	1.5
10	1	DOMESTIC SHORTHAIR	NF	3	32.3	4	13.8
11	2	DOMESTIC SHORTHAIR	NF	3	260.9	4	16.4
12	1	DOMESTIC SHORTHAIR	NF	19	130.1	3	4
13	1	DOMESTIC SHORTHAIR	NM	10	3.3	2	2.6
14	2	DOMESTIC SHORTHAIR	NM	10	2.8	2	2.1
15	1	DOMESTIC SHORTHAIR	NF	5	LOW	2	2.5
16	2	DOMESTIC SHORTHAIR	NF	5	LOW	2	2.4
17	1	DOMESTIC SHORTHAIR	NM	3	LOW	2	2.5
18	1	DOMESTIC SHORTHAIR	M	7	5.8	2	2
19	1	DOMESTIC SHORTHAIR	NM	3	7.6	2	2.5
20	1	DOMESTIC SHORTHAIR	NF	15	6.7	4	5.2
21	2	DOMESTIC SHORTHAIR	NF	15	6.4	3	3.7
22	1	DOMESTIC SHORTHAIR	NF	14	69.5	4	13.3
23	1	DOMESTIC SHORTHAIR	NF	14	24.4	2	2.1
24	1	DOMESTIC SHORTHAIR	NF	13	3.9	4	7
25	1	BENGAL	NM	3	LOW	2	1.9
26	2	BENGAL	NM	3	1.6	2	1.9
27	1	DOMESTIC SHORTHAIR	NF	16	1.3	2	2.4
28	2	DOMESTIC SHORTHAIR	NF	16	3.9	2	2.4
29	1	DOMESTIC SHORTHAIR	NF	6	LOW	2	2.1
30	1	MAINE COON	M	2	LOW	2	2
31	1	DOMESTIC SHORTHAIR	NM	11	94.8	4	10
32	1	DOMESTIC SHORTHAIR	NM	10	10.8	2	2.8
33	2	DOMESTIC SHORTHAIR	NM	10	21.4	2	2.5
34	1	DOMESTIC SHORTHAIR	NF	6	LOW	2	2.1
35	1	DOMESTIC SHORTHAIR	NF	6	140.1	4	6
36	2	DOMESTIC SHORTHAIR	NF	6	36.8	4	5.9
37	3	DOMESTIC SHORTHAIR	NF	6	377.6	4	9.9
38	4	DOMESTIC SHORTHAIR	NF	6	156	4	9.7
39	1	BIRMAN	NF	10	17.6	2	2.8
40	1	DOMESTIC SHORTHAIR	NM	7	9.8	2	2
41	1	DOMESTIC SHORTHAIR	NM	8	13	2	2.3
42	1	DOMESTIC SHORTHAIR	NM	4	1.8	2	1.6
43	1	DOMESTIC SHORTHAIR	NM	18	2.3	2	2.2
44	1	DOMESTIC SHORTHAIR	NF	13	1.4	3	3.2
45	1	DOMESTIC SHORTHAIR	NM	13	LOW	2	2.3
46	1	DOMESTIC SHORTHAIR	NM	5	6.7	2	1.9
47	1	AMERICAN CURL	NF	8	213.5	4	10
48	1	DOMESTIC SHORTHAIR	M	13	18.9	3	3.9
49	2	DOMESTIC SHORTHAIR	NM	13	14.1	2	2.7
50	1	DOMESTIC SHORTHAIR	NF	13	5.8	2	1.9
51	1	DOMESTIC SHORTHAIR	NM	13	1.8	2	2
52	2	DOMESTIC SHORTHAIR	NF	13	9.6	2	2
53	2	DOMESTIC SHORTHAIR	NM	13	LOW	2	2
54	1	DOMESTIC SHORTHAIR	NM	11	362	2	1.9
55	2	DOMESTIC SHORTHAIR	NM	12	17.4	2	2.3
56	1	DOMESTIC SHORTHAIR	NM	12	1.8	2	1.9
57	1	DOMESTIC SHORTHAIR	NM	8	21.3	3	4
